# Supplementary material for: Indirectly acquired fear memories have distinct, sex-specific molecular signatures from directly acquired fear memories
Source: PLoS One. 2024 Dec 23;19(12):e0315564. doi: 10.1371/journal.pone.0315564 (PMC11666066; doi:10.1371/journal.pone.0315564)
Supplement: S2 File — Original data used to make graphs presented in Figs 1–4 and 7. (XLSX) [file pone.0315564.s002.xlsx]

## Sheet: Figure 1B
Performance During Training (Observer)
	Males
	One Minute Average	% Time Freezing
	1	4	3.07	2.09	4.96	4.38	3.39	0.95	*Video was corrupt and could not be scored
	2	3.99	9.81	4.84	2.29	1.26	2.69	9.79
	3	4.37	6.34	4.39	4.9	7.19	3.75	5.24
	4	5.42	4.94	3.07	4.37	8.02	9.5	13.49
	5	6.75	5.51	8.29	8.02	19.31	8.2	3.46
	6	18.29	7.86	5.96	7.43	23.7	6.47	2.82
	7	8.81	4.57	7.52	8.19	8.73	17.98	11.63
	8	14.67	12.38	8.98	5.29	31.87	2	6.25
	9	9	8.29	6.56	5.89	9.2	20.14	8.15
	Females
	One Minute Average	% Time Freezing
	1	4.83	8.58	6.5	3.63	5	4.88	16.38	24.83*
	2	5.02	7.35	3.23	9.53	8.57	5.5	4.82	11.45*
	3	3	4.98	4.9	9.4	64.23	2.15	7.57	20.25*
	4	22.08	32.45	13.83	23.02	20.7	3.22	3.8	44.37*
	5	14.48	31.02	29.85	16.13	25.5	27.45	25.77	76.83*
	6	19.25	33.23	10.83	22.48	9.9	35.88	27.9	84.8*
	7	29.45	35.77	24.55	27.67	43.5	19.72	23.72	77.07*
	8	31.4	15.05	12.13	26.27	19.12	13.83	21.3	65.78*
	9	31.7	22.33	22.52	32.35	10.55	24.87	27.38	83.05*

## Sheet: Figure 1C
Retention During Context Test
%Time Freezing	Females	Males
	17.112	5.402
	17.126	3.548
	8.624	30.706*	Outlier
	17.198	8.972
	13.944	4.444
	10.37	8.36
	10.998	3.55
	20.544	5.054

## Sheet: Figure 1D
Retention During CS Test
			Females									Males								New
% Time Freezing	Baseline	1	6.652	8.113	4.62	10.15	5.072	1.767	6.175	1.553		3.102	4.167	3.108	4.622	3.527	5.3	3.518	5.933
	CS Bins	1	4	12.79	5.3	2.653	16.67	6.143	5.333	7.47		7.967	14.91	25.56	9.24	5.303	15.79	67.91	7.47
		2	12.43	10.58	9.647	27.26	34.77	2.653	25.94	9.21		3.537	3.507	6.577	6.14	10.12	6.143	18.15	5.727
		3	20.82	23.31	2.193	13.16	22.11	4.84	7.557	10.54		4.823	3.07	15.44	10.98	9.65	2.633	8.333	3.987
		4	7.11	10.1233	12.33	14.0333	10.9967	32.6833	15.4267	23.2467		27.1933	3.07	9.21	15.89	5.27333	15.8	21.2667	3.94667
	Post-CS Bins	1	8.845	20.25	1.998	10.81	62.54	7.062	9.535	6.593		16.67	49.33	56.97	13.87	9.3	39.8	84.09	11.62
		2	16.85	11.24	9.288	34.89	67.22	12.14	9.523	8.795		9.003	7.043	13.82	14.25	12.36	31.08	39.48	45.99
		3	12.77	31.84	8.138	13.71	38.73	15.35	8.84	7.51		7.675	5.065	16.94	12.51	18.83	22.62	29.53	22.37
		4	12.54	14.54	14.81	31.87	28.02	18.81	14.22	11.64		36.135	12.365	25.3317	24.965	26.5783	7.69	44.4667	23.6733

## Sheet: Figure 2A
Performance During Training
	Male with Male										Male with Female
	One Minute Average	% Time Freezing									One Minute Average	% Time Freezing
	1	0	0	0	0	0	0	0			1	0	0	0	0	0	0	0	0
	2	0	0	0	0	0	0	0			2	0	0	0	0	0	0	0	0
	3	0	0	0	0	0	0	0			3	0	0	0	0	0	0	0	0
	4	0	0	0	0	0	0	0			4	0	0	0	0	0	0	0	0
	5	0	0	0	0	0	0	0			5	0	0	0	0	0	0	0	0
	6	0	0	0	0	0	0	0			6	0	0	0	0	0	0	0	0
	7	0	0	0	0	0	0	0			7	0	0	0	0	0	0	0	0
	8	0	0	0	0	0	0	0			8	0	0	0	0	0	0	0	0
	*last minute of video was cut off										*last minute of video was cut off
	Female with Female										Female with Male
	One Minute Average	% Time Freezing									One Minute Average	% Time Freezing
	1	0	0	0	0	0	0	0	0		1	0	0	0	0	0	0	0	0
	2	0	0	0	0	0	0	0	0		2	0	0	0	0	0	0	0	0
	3	0	0	0	0	0	0	0	0		3	0	0	0	0	0	0	0	0
	4	0	0	0	0	0	0	0	0		4	0	0	0	0	0	0	0	0
	5	0	0	0	0	0	0	0	0		5	0	0	0	0	0	0	0	0
	6	0	0	0	0	0	0	0	0		6	0	0	0	0	0	0	0	0
	7	0	0	0	0	0	0	0	0		7	0	0	0	0	0	0	0	0
	8	0	0	0	0	0	0	0	0		8	0	0	0	0	0	0	0	0
	*last minute of video was cut off										*last minute of video was cut off

## Sheet: Figure 2B
Retention During Context Test
		MO-MD	MO-FD	FO-FD	FO-MD
	%Time Freezing	16.926	16.038	18.982	15.878
		20.474	13.11	13.516	14.108
		31.24	14.568	18.476	19.056
		19.33	12.408	18.076	14.182
		19.772	12.798	18.73	22.496
		24.32	21.342	18.918	20.706
		16.59	23.462	15.15	12.068
			12.262	16.218	20.49

## Sheet: Figure 2C
Retention During CS Test
			FO-FD									FO-MD									MO-MD									MO-FD
% Time Freezing	Baseline	BL	10.875	11.975	7.08	11.06	6.435	2.89	10.615	8.425		6	12.17	9.32	23.01	5.55	9.955	9.985	6.66		13.05	4.425	8.63	1.77	11.98	15.045	11.28		9.975	10.635	5.095	8.2	12.17	6.87	9.78	14.445
	CS Bins	1	17.11	37.69	7.983	12.44	10.55	10.53	21.1	7.94		18.12	20.65	13.24	34.21	14.22	14.03	13.19	17.16		31.35	3.947	2.65	5.77	19.04	14.49	16.89		11.43	8.813	4.867	21.63	8.77	3.53	7.45	17.23
		2	16.66	25.78	25.93	48.84	31.58	6.14	19.07	5.3		17.98	16.72	34.75	34.34	9.31	19.3	21.93	7.1		20.61	3.55	8.37	11.47	11.08	23.69	8		41.96	15.81	19.39	14.17	14.51	8.84	7.49	9.22
		3	18.07	16.37	25.06	19.98	20.18	27.43	36.34	10.53		19.3	12.32	26.32	25.93	7.07	10.17	23.25	6.22		13.28	14.47	14.04	8.79	11.11	15.09	22.61		20.61	15.4	19.78	7.11	23.79	19.74	15.35	15.84
		4	27.53	42.08	32.74	25.27	31.58	11.84	35.25	24.56		32.27	32.63	23.47	47.05	15.11	17.11	14.91	16		53.79	12.43	25.36	18.47	22.93	34.65	7.89		18.87	22.7	7.48	35.14	17.11	15.07	27.19	15.88
	Post-CS Bins	5	37.94	31.09	7.258	19.44	19.61	11.66	31.66	9.438		25.56	26.98	30.84	58.5	11.78	14.48	18.27	33.74		41.63	4.687	14.34	77.51	16.32	20.01	37.08		15.06	48.49	10.83	14.13	9.018	26.49	20.42	35.75
		6	25.49	23.33	26.28	31.25	18.75	17.59	35.35	11.86		12.6	13.97	29.5	29.28	15.06	11.69	15.82	8.643		34.12	11.77	16.72	79.34	16.44	14.69	23.2		25.14	23.02	24.03	12.84	16.33	25.23	12.09	22.46
		7	11.86	34.12	10.58	19.09	20	6.392	32.45	27.13		12.6	30.41	29.99	23.95	17.04	23.28	25.29	14.18		14.14	13.5	17.66	39.82	15.32	21.52	13.33		16.59	19.94	15.9	27.49	21.43	10.4	5.737	17.93
		8	27.53	42.08	32.74	25.27	20.28	26.75	30.37	18.36		32.27	32.63	23.47	47.05	21.94	25.65	18.82	22.2		53.79	12.43	25.36	18.47	30.18	23.06	31.45		18.87	22.7	7.48	35.14	31.59	24.26	26.51	7.91

## Sheet: Figure 3A
Performance During Training
	Male with Cage Mate										Male with Novel
	One Minute Average	% Time Freezing									One Minute Average	% Time Freezing
	1	0	0	0	0	0	0	0	0		1	0	0	0	0	0	0	0	0
	2	0	0	0	0	0	0.93	0	0		2	0	0	0	0	0	0	0	0
	3	0	0	0	4.92	0	24.43	0	0		3	0	0	0	0	0	0	0	0
	4	0	0	0	0	0	0	0	0		4	10.26	0	0	0	7.37	0	0	0
	5	0	0	0	0	0	11.68	0	0		5	0	0	0	0	3.35	0	0	0
	6	8.76	0	0	0	0	2.89	0	0		6	0	0	0	0	0	0	0	0
	7	1.54	0	0	0	0	0	0	0		7	0	0	0	0	0	0	0	0
	8	0	0	14.18	0	2.88	0	0	0		8	0	0	0	0	0	0	0	0
	*last minute of video was cut off										*last minute of video was cut off
	Female with Cage Mate										Female with Novel
	One Minute Average	% Time Freezing									One Minute Average	% Time Freezing
	1	0	0	0	2.46	0	0	0	0		1	0	0	0	0	0	0	0	0
	2	4.35	0	0	0	0	0	0	0		2	0	0	0	4.42	0	0	0	0
	3	0	1.65	0	0	0	0	0	0		3	0	3.29	0	3.09	0	0	0	0
	4	0	5	0	0	0	0	0	0		4	0	5.47	0	12.96	0	0	0	0
	5	0	0	0	0	0	0	0	0		5	0	0	0	0	0	0	0	0
	6	0	1.94	0	0	0	0	0	0		6	0	0	0	0	0	0	0	0
	7	0	0	0	0	0	0	0	0		7	0	0	0	0	0	0	0	0
	8	0	0	0	0	0	0	0	0		8	0	0	0	0	0	0	0	0
	*last minute of video was cut off										*last minute of video was cut off

## Sheet: Figure 3B
Retention During Context Test
		M-CM	M-Novel	F-CM	F-Novel
	%Time Freezing	26.866	30.538	21.41	13.582
		23.148	20.582	13.582	15.966
		16.068	22.006	17.698	22.976
		9.938	17.092	18.364	25.876
		47.91	22.618	18.894	20.09
		15.964	36.528	18.568	16.91
		22.398	28.228	18.26	15.688
		15.522	16.044	16.248	23.77

## Sheet: Figure 3C
Retention During CS Test
			F_CM									F_Novel									M_CM									M_Novel
% Time Freezing	Baseline	BL	11.33	3.54	7.08	5.1	9.07	7.48	15.73	5.75		8.43	3.56	3.99	13.72	10.89	8.43	9.11	12.95		8.22	3.99	3.11	9.52	13.74	17.24	7.75	13.33		9.53	5.54	3.32	8.85	4.88	13.78	13.72	19.5
	CS Bins	1	14.97	5.76	14.91	21.93	7.9	20.44	11.92	14.04		20.33	14.04	4.82	14.56	16.66	10.64	7.02	14.51		4.44	59.38	8.33	8.83	26.99	9.65	7.95	24.18		15.08	27.75	15.04	23.76	19.94	39.04	4.43	12.72
		2	10.09	20.29	6.16	28.7	17.23	15.55	23.35	7.54		8.89	20.68	15.4	5.72	2.63	11.1	18.94	29.83		4.89	74.95	9.67	10.12	22.07	11.11	31.23	46.93		7.46	7.92	7.09	15.79	29.34	17.98	10.63	20.33
		3	13.77	15.11	18.42	22.49	18.86	34.22	16	16.28		19.46	15.79	20.74	11.84	13.59	12.28	12.72	19.74		7.97	11.84	28.15	13.6	21.14	21.2	12.72	7.47		64.02	14.98	10.98	17.11	15.51	35.09	7.1	37.72
		4	10.99	18.64	25.15	34.65	15.35	13.28	6.67	8.88		9.7	20.22	31	12.28	12.72	40.06	15.05	21.05		12.89	13.16	28.29	23.25	25.26	33.26	13.16	6.58		29.68	14.12	12	19.73	34.16	20.7	18.22	34.77
	Post-CS Bins	5	12.41	11.34	20.4	30	9.465	7.083	27.16	13.6		12.89	7.482	10.35	20.51	16.73	8.383	7.947	22.01		10.22	93.38	11.29	18.73	27.32	25.93	17.41	56.71		24.98	27.28	26.59	27.51	27.53	61.27	9.697	16.31
		6	13.82	14.83	9.282	27.84	20.3	15.98	16.59	7.077		22.81	10.16	8.787	18.32	8.128	8.835	8.375	27.23		9.332	72.89	15.45	11.03	30.2	19.38	16.09	48.25		17.71	11.44	12.89	17.24	20.45	19.21	14	16.23
		7	16.46	15.33	10.09	17.58	18.15	16.54	12.45	14.58		18.52	20.73	25.44	15.84	13.89	20.33	12.77	16.31		19.23	32.89	9.923	16.26	25.57	27.09	27.79	16.13		27.99	16.32	12.63	14.69	33.38	24.43	15.53	26.57
		8	19.45	34.76	33.07	35.08	35.4417	23.7567	21.2983	9.72167		6.22	15.52	26.73	21.64	33.72	18.8133	34.2383	18.0883		18.76	27.3	24.69	21.85	31.7767	16.6133	26.6	25.86		32.25	31.2	14.66	27.18	39.1267	42.6817	16.1933	26.205

## Sheet: Figure 4A
Retention During Context Test
		Observer	Pseudo
	%Time Freezing	9.512	11.284
		12.864	37.768
		11.12	23.358
		16.242	13.762
		18.754	24.632
		22.54	26.746

[truncated: 4 more sheets: Figure 4B, Figure 6A, Figure 6B, Figure 6C]
